# Supplementary material for: Sub-Lethal 5-Fluorouracil Dose Challenges Planarian Stem Cells Promoting Transcriptional Profile Changes in the Pluripotent Sigma-Class Neoblasts
Source: Biomolecules. 2021 Jun 26;11(7):949. doi: 10.3390/biom11070949 (PMC8301986; doi:10.3390/biom11070949)
Supplement: Supplementary file 1 [file biomolecules-11-00949-s001.zip]

Archive with 8 entries (7 files):
- SUPPLEMENTARY FIGURES/
- SUPPLEMENTARY FIGURES/FIGURE S1.tif
- SUPPLEMENTARY FIGURES/FIGURE S2.tif
- SUPPLEMENTARY FIGURES/FIGURE S3.tif
- SUPPLEMENTARY FIGURES/FIGURE S5.tif
- SUPPLEMENTARY FIGURES/Figure S4.tif
- SUPPLEMENTARY FIGURES/Figure S6.tif
- SUPPLEMENTARY FIGURES/Table S1.pdf
